# Supplementary material for: Development and assessment of multiplex high resolution melting assay as a tool for rapid single-tube identification of five Brucella species
Source: BMC Res Notes. 2014 Dec 11;7:903. doi: 10.1186/1756-0500-7-903 (PMC4307374; doi:10.1186/1756-0500-7-903)
Supplement: Supplementary file 1 — Additional file 1: Table showing the test panel of 135 Brucella strains used for the validation of HRM quintuplex assay including full strain identity. (XLS 38 KB) [file 13104_2014_3475_MOESM1_ESM.xls]

## Sheet: Brucella isolates tested
AHVLA Strain reference number	Species	Biovar (if applicable)
292 (Type strain)	B. abortus	Bv4
544 (Type strain)	B. abortus	Bv1
62/5	B. abortus	Not known
63/294	B. abortus	Not known
63/66	B. abortus	Not known
86/8/59 (Type strain)	B. abortus	Bv2
870 (Type strain)	B. abortus	Bv6
B3196 (Type strain)	B. abortus	Bv5
C66 (Type strain)	B. abortus	Bv9
F1/03/-M19	B. abortus	Bv3/6
F1/03/-M20	B. abortus	Bv3/6
F11/02-V1	B. abortus	Bv1
F6/03/ MS55	B. abortus	Bv1
F7/01-1476	B. abortus	Bv1
F7/01-1479	B. abortus	Bv1
RB51	B. abortus	Bv1 (Vaccine)
S19	B. abortus	Bv1 (Vaccine)
Tulya (Type strain)	B. abortus	Bv3
UK14/02-6037	B. abortus	Bv2
UK25/01	B. abortus	Bv1
UK3/01	B. abortus	Atypical Bv1
UK34/99	B. abortus	Bv1
UK8/01	B. abortus	Bv1
258	B. canis	N/A
269	B. canis	N/A
286	B. canis	N/A
288	B. canis	N/A
355	B. canis	N/A
389	B. canis	N/A
442	B. canis	N/A
684	B. canis	N/A
RM6/66 (type strain)	B. canis	N/A
UK 1/2000	B. ceti	N/A
57/94	B. ceti	N/A
UK22/00	B. ceti	N/A
F14/02	B. ceti	N/A
UK10/00	B. ceti	N/A
UK3/97	B. ceti	N/A
UK5/97	B. ceti	N/A
UK43/99	B. ceti	N/A
59/94	B. ceti	N/A
5_95	B. ceti	N/A
B. inopinata	B. inopinata	N/A
63/114	B. melitensis	Bv3
63/18	B. melitensis	Bv3
66/59	B. melitensis	Bv3
66/75	B. melitensis	Bv3
80/82	B. melitensis	Bv2
80/98	B. melitensis	Bv2
Rev1	B. melitensis	Bv1 (Vaccine)
16 (Type strain)	B. melitensis	Bv1
63/114	B. melitensis	Bv3
63/19	B. melitensis	Bv2
63/9 (Type strain)	B. melitensis	Bv2
64/1	B. melitensis	Bv3
64/9	B. melitensis	Bv3
65/155	B. melitensis	Bv3
65/36	B. melitensis	Bv3
65/94	B. melitensis	Bv3
66/116	B. melitensis	Bv3
66/322	B. melitensis	Bv3
66/323	B. melitensis	Bv3
79/221	B. melitensis	Bv2
79/31	B. melitensis	Bv2
80/94	B. melitensis	Bv2
80/95	B. melitensis	Bv2
80/96	B. melitensis	Bv2
Ether (Type strain)	B. melitensis	Bv3
F12/01	B. melitensis	Bv1
F14/98	B. melitensis	Bv1
F17/98	B. melitensis	Bv1
F3/02	B. melitensis	Bv2
F4/2000	B. melitensis	Bv3
F8/01-003	B. melitensis	Bv3
F8/01-155	B. melitensis	Bv3
F8/01-253	B. melitensis	Bv3
F8/01-294	B. melitensis	Bv3
F8/01-3835	B. melitensis	Not known
UK17/01	B. melitensis	Bv2
UK2/02	B. melitensis	Bv2
UK20/01	B. melitensis	Bv2
UK23/01	B. melitensis	Bv3
UK31/99	B. melitensis	Bv1
UK37/99	B. melitensis	Bv3
UK42/99	B. melitensis	Bv1
UK5/02	B. melitensis	Bv3
UK7/01	B. melitensis	Bv1
UK7/02	B. melitensis	Bv2
UK8/02	B. melitensis	Bv2
UK9/01	B. melitensis	Not known
B. microti	B. microti	N/A
5K33	B. neotomae	N/A
79/168	B. ovis	N/A
79/52 (B)	B. ovis	N/A
79/61	B. ovis	N/A
79/67	B. ovis	N/A
79/68	B. ovis	N/A
79/70	B. ovis	N/A
79/71	B. ovis	N/A
79/72	B. ovis	N/A
79/74	B. ovis	N/A
79/75	B. ovis	N/A
F10/B01-02	B. ovis	N/A
F10/B011-02	B. ovis	N/A
F10/B017-02	B. ovis	N/A
F10/B018-02	B. ovis	N/A
F10/B1-02	B. ovis	N/A
F10/B7-02	B. ovis	N/A
F10/C2-02	B. ovis	N/A
F10/C7-02	B. ovis	N/A
F10/D3-02	B. ovis	N/A
REO	B. ovis	N/A
55/94	B. pinnipedialis	N/A
44/94	B. pinnipedialis	N/A
UK13/99	B. pinnipedialis	N/A
F7/99	B. pinnipedialis	N/A
F9/99	B. pinnipedialis	N/A
UK24/00	B. pinnipedialis	N/A
UK30/99	B. pinnipedialis	N/A
UK9/99	B. pinnipedialis	N/A
UK28/03	B. pinnipedialis	N/A
1330 (Type strain)	B. suis	Bv1
40/67 (Type strain)	B. suis	Bv4
513 (type strain)	B. suis	Bv5
64/24	B. suis	Bv1
686 (type strain)	B. suis	Bv3
74/12	B. suis	Bv2
79/194	B. suis	Bv2
F1/04	B. suis	Bv1
F12/02	B. suis	Not known
F13/02	B. suis	Not known
F5/02	B. suis	Bv3
F7/03 BSI	B. suis	Bv1
Thomsen (Type strain)	B. suis	Bv2
F5/99	Brucella spp (ST27)	N/A

## Sheet: Sheet3
UK 1/2000
F5/99
57/99
UK22/08
14_02
UK10/99
54/94
UK3/97
UK5/09
F33/97
44/94
F13/99
F7/99
F9/99
59/94
5_95
UK24/00
UK30/99
UK9/99
UK28/03
